# Supplementary material for: Using a Machine Learning Approach to Predict Snakebite Envenoming Outcomes Among Patients Attending the Snakebite Treatment and Research Hospital in Kaltungo, Northeastern Nigeria
Source: Trop Med Infect Dis. 2025 Apr 11;10(4):103. doi: 10.3390/tropicalmed10040103 (PMC12031592; doi:10.3390/tropicalmed10040103)
Supplement: Supplementary file 1 [file tropicalmed-10-00103-s001.zip]

Archive with 1 entries (1 files):
- tropicalmed-3465319-supplementary.pdf
